# Supplementary material for: Targeted Doxorubicin-Loaded Dendronized Gold Nanoparticles
Source: Pharmaceutics. 2023 Aug 9;15(8):2103. doi: 10.3390/pharmaceutics15082103 (PMC10459818; doi:10.3390/pharmaceutics15082103)
Supplement: Supplementary file 1 [file pharmaceutics-15-02103-s001.zip]

Archive with 1 entries (1 files):
- pharmaceutics-2469146-supplementary.pdf
